# Supplementary material for: Contrasting carbon cycle along tropical forest aridity gradients in West Africa and Amazonia
Source: Nat Commun. 2024 Apr 11;15:3158. doi: 10.1038/s41467-024-47202-x (PMC11009382; doi:10.1038/s41467-024-47202-x)
Supplement: Supplementary file 4 — Supplementary Data 1 [file 41467_2024_47202_MOESM4_ESM.xlsx]

## Sheet: Sheet1
Components	Meaning	Sampling period and interval
NPP_canopy	The sum of NPP_fine_litter_fall and NPP_herbivory
NPP_fine_litter_fall	NPP by litterfall in Figure 2g, measured by litter fall trap, is the sum of leaf, twig, flower, fruit, seed and ‘unidentified’, not including NPP_herbivory and NPP_branch. The sum of flower, fruit and seed is called ‘reproductive NPP’.	2011–2013 (ANK)
		2012–2015 (BOB&KOG), every 14 days
NPP_herbivory	NPP_leaf multiplied by 'the percentage of leaf bitten by animals', which were obtained from leaf scan.	2012–2013 (ANK)
		2012–2015(BOB&KOG), every two months
NPP_branch	Measured with coarse woody debris census (i.e. branch litter larger than fine litter fall), it is representing the NPP that trees used to update their branch every few months. The branch is growing larger as the tree stature enlarge, meanwhile, the small branch is also updating themselves (e.g. because of wind damage), the former one is counted in NPP_all_stem, and the later one is counted in NPP…	2012–2013 (ANK)
		2012–2015 (BOB&KOG), every three months
NPP_big_stem	Measured through stem diameter and tree height, for tree larger than 10cm diameter at breast height, representing the expanding of tree stem	2011–2013 (ANK)
		2011–2015 (BOB&KOG), every year
NPP_small_stem	Measured through stem diameter and tree height, for tree smaller than 10cm diameter at breast height, representing the expanding of tree stem	2011–2013 (ANK)
		2011–2015 (BOB&KOG), every year
NPP_all_stem	The sum of the above two. This is the 'Stem NPP' in the main figure 2.
NPP_coarseroot	Estimated by a root shoot ratio of 0.21 multiplied by NPP_all_stem, representing the expanding of tree coarse root	Estimated
NPP_fineroot	Measured using 'ingrowth core' technique, representing NPP in reproducing fine roots	2012–2013 (ANK)
		2012–2015 (BOB&KOG), every three months
NPP_herbs	Measured by grass harvest, NPP of understory vegetation, mostly herb and grass	2014–2015 (KOG
		only, there are little herbs in BOB and ANK), every three months
NPP_root_exudate	NPP of root exudates, estimated as a mean of several methods 92. See Supplementary Method.	Estimated
NPP_AG	Aboveground NPP, sum of NPP_fine_litter_fall, NPP_herbivory, NPP_branch,NPP_all_stem and NPP_herbs
NPP_BG	Belowground NPP, sum of NPP_fineroot, NPP_coarseroot and NPP_root_exudate
NPP	The sum of NPP_AG and NPP_BG
NPP_voc	NPP of volatile organic compounds, not included in this study. It is thought to be a negligibly small proportion of total NPP 57.	Not included
R_leaf	Respiration flux from leaf surface, calculated as R_dark * LAI
LAI	Leaf area index, measured with hemispherical photo	2016-2017 (ANK), 2012-2017 (BOB&KOG), every month
Rdark_shade	Measured leaf dark respiration for shade leaves	2014-2016 (ANK, BOB & KOG), every three months
Rdark_sun	Measured leaf dark respiration for sun leaves	2014-2016 (ANK, BOB & KOG), every three months
R_stem	Measured stem respiration	2016 (ANK), 2014-2016 (BOB & KOG), every month
R_soil	Soil respiration, including litter, but not coarse root respiration. The components were measured with EGM5 soil chamber, We assume that the soil respiration measurement (by installing a chamber on the ground) will capture fine litter respiration, soil organic matter respiration, rhizosphere respiration (including fine root respiration, mycorrhizal and priming effect etc), but will not capture co…	2016 (ANK), 2013-2016 (BOB), 2014-2016 (KOG), every month
R_rhizosphere	Respiration associated with rhizosphere (like fine root, mycorrhizal or priming effect), see R_soil for method	Derived from the above with partitioning experiments
R_fine_litter	Respiration from litter layer above soil, see R_soil for method	Derived from the above with partitioning experiments
R_SOM	Respiration from soil organic matter, see R_soil for method	Derived from the above with partitioning experiments
R_soil_heterotrophic	The sum of R_fine_litter and R_SOM	Derived from the above with partitioning experiments
R_coarse_root	Coarse root respiration, estimated as root shoot ratio multiplied by R_stem	Estimated
R_autotrophic	Total autotrophic respiration = R_stem+R_coarse_root+R_fine_root + R_leaf
R_heterotrophic	Heterotrophic respiration, The sum of R_cwd and R_soil_heterotrophic, by definition should also include animal respiration and R_mycorrhizal but these were not included in this study.
R_cwd	Respiration from coarse woody debris (any necromass not included as fine litter), estimated in this study	Estimated
GPP	Gross primary production, as NPP + R_autotrophic
CUE	Carbon use efficiency, as NPP/GPP
NEP	Net ecosystem productivity (Same as net ecosystem exchange), as NPP- R_heterotrophic
D_litter_fall	Detritus in the form of fine litter, from aboveground biomass to soil, equal to NPP_fine_litter
D_CWD	Detritus in the form of coarse woody debris, from aboveground biomass to necromass, as NPP_all_stem +NPP_cwd
D_root	Detritus from both coarse roots and fine roots to soil, as NPP_fineroot + NPP_coarseroot
D_CWD_to_soil	Detritus from CWD to soil
