# Supplementary material for: Contrasting carbon cycle along tropical forest aridity gradients in West Africa and Amazonia
Source: Nat Commun. 2024 Apr 11;15:3158. doi: 10.1038/s41467-024-47202-x (PMC11009382; doi:10.1038/s41467-024-47202-x)
Supplement: Supplementary file 5 — Source Data [file 41467_2024_47202_MOESM5_ESM.xlsx]

## Sheet: figure2
X	Mean.MCWD	Plot	Region	Location	GPP_mean	GPP_max	GPP_min	CUE_mean	CUE_max	CUE_min	NPP_mean	NPP_max	NPP_min	NPP.ACW._mean	NPP.ACW._max	NPP.ACW._min	NPP.litter_fall._mean	NPP.litter_fall._max	NPP.litter_fall._min	Autotrophic_respiration_mean	Autotrophic_respiration_max	Autotrophic_respiration_min	SoilMoisture	NPP_fineroot	NPP_fineroot_se	R_rhizosphere	R_rhizosphere_se	R_leaf	R_leaf_se	R_stem	R_stem_se	C_stem	C_stem_se	LAI	LAI_se	TAI
1	-6	ALP-01	Amazonia	Western sites	39.05	43.64	34.46	0.36	0.41	0.31	14.14	15.13	13.15	4.3	4.74	3.86	4.7	5.56	3.84	24.91	29.39	20.43	26.8	3.02	0.29	4.44	0.92	8.92	3	9.63	3.05	130.4	26.1	5.6	0.23	1
2	-6	ALP-30	Amazonia	Western sites	41.88	46.48	37.28	0.34	0.38	0.3	14.41	15.35	13.47	2.94	3.23	2.65	6.42	7.23	5.61	27.46	31.96	22.96	10.8	3.5	0.38	6.38	0.93	11.3	3.5	8.11	2.55	88.5	17.7	5.5	0.24	2
3	-13	ANK-03	West Africa	Ghana	39.0297	41.9173	36.142	0.352138	0.386074	0.318202	13.7438	14.5926	12.8951	1.38	1.5	1.26	4.18	4.45	3.91	25.2858	28.0459	22.5258	11.6282	3.87	0.58	3.29289	0.428352	12.3491	1.17361	7.97012	2.40859	110.5	22.1	4.90208	0.443558	3
4	-13	ANK-02	West Africa	Ghana	39.4113	42.2156	36.6071	0.3632	0.39961	0.326791	14.3142	15.325	13.3034	1.27	1.38	1.16	4.36	4.85	3.87	25.0971	27.7129	22.4814	6.77941	4.27	0.64	4.38689	0.598225	11.8657	1.17514	7.30955	2.21084	153.3	30.7	4.33417	0.401735	4
5	-13	ANK-01	West Africa	Ghana	41.9055	45.0862	38.7249	0.370624	0.407736	0.333511	15.5312	16.5456	14.5168	1.64	1.78	1.5	4.71	5.12	4.3	26.3743	29.3889	23.3598	5.95665	4.52	0.68	3.7625	0.580729	11.9793	1.18168	8.7872	2.65394	162.7	32.5	4.6575	0.429747	5
6	-203	CAX-06	Amazonia	Eastern sites	32.08	35.54	28.62	0.42	0.47	0.37	13.57	14.17	12.97	3.02	3.32	2.72	5.27	5.34	5.2	18.51	21.91	15.11	27.1	3.68	0.52	2.95	0.53	5.02	1.58	8.71	2.82	170.9	34.2	5	0.19	6
7	-203	CAX-04	Amazonia	Eastern sites	34.37	38.96	29.78	0.32	0.36	0.28	11.17	12.01	10.33	2.55	2.8	2.3	3.08	3.11	3.05	23.2	27.71	18.69	22.4	3.89	0.8	4.95	1.17	5.69	2.45	10.3	3.43	225.3	45.1	5.3	0.21	7
8	-259	TAM-06	Amazonia	Western sites	34.47	38	30.94	0.41	0.46	0.36	14.21	15.23	13.19	2.64	2.9	2.38	5.64	6.05	5.23	20.26	23.64	16.88	35.5	2.11	0.31	4.62	0.57	6.43	2.07	7.62	2.48	112.1	22.4	5.25	0.25	8
9	-259	TAM-05	Amazonia	Western sites	35.47	39.02	31.92	0.42	0.47	0.37	15.01	15.85	14.17	2.64	2.9	2.38	6.15	6.5	5.8	20.46	23.91	17.01	21.8	4.54	0.71	5.07	0.61	8.86	2.84	5.43	1.77	142.2	28.4	5.3	0.3	9
10	-374	BOB-03	West Africa	Ghana	45.2787	48.5723	41.985	0.393163	0.431098	0.355228	17.8019	18.9303	16.6734	1.99	2.16	1.82	8.28	9.02	7.54	27.4768	30.5711	24.3825	11.3747	4.36	0.65	2.91089	0.496344	14.0614	1.47897	8.68141	2.61524	132	26.4	4.38231	0.448663	10
11	-374	BOB-04	West Africa	Ghana	41.8967	44.8303	38.9632	0.371621	0.405038	0.338203	15.5697	16.4482	14.6912	2.2	2.39	2.01	7.51	8.12	6.9	26.3271	29.1259	23.5282	9.41921	2.98	0.45	2.97591	0.358565	14.8048	1.72888	7.06313	2.1253	118	23.6	4.75364	0.54317	11
12	-374	BOB-05	West Africa	Ghana	41.3468	44.4622	38.2314	0.387883	0.42597	0.349796	16.0377	17.0475	15.028	2.06	2.24	1.88	8.69	9.54	7.84	25.309	28.2563	22.3618	8.64412	2.53	0.38	1.94726	0.450004	13.6651	1.54059	8.01378	2.41914	148	29.6	4.47378	0.492706	12
13	-374	BOB-06	West Africa	Ghana	42.1339	45.1256	39.1423	0.405306	0.444358	0.366255	17.0771	18.1894	15.9649	2.36	2.56	2.16	8.34	9.24	7.44	25.0568	27.834	22.2796	8.18958	3.06	0.46	2.74656	0.414533	13.4776	1.57692	7.29969	2.2002	142	28.4	4.41257	0.505211	13
14	-374	BOB-02	West Africa	Ghana	48.4683	51.6457	45.2909	0.439368	0.478661	0.400075	21.2954	22.5908	20	4.03	4.37	3.69	7.78	8.45	7.11	27.1729	30.0742	24.2715	7.86863	5.6	0.84	2.21729	0.372772	15.1286	1.42753	8.12143	2.44489	129	25.8	4.64003	0.423304	14
15	-374	BOB-01	West Africa	Ghana	40.8431	43.4993	38.1869	0.372159	0.40413	0.340188	15.2001	16.0533	14.347	2.36	2.56	2.16	7.47	8.09	6.85	25.643	28.1585	23.1275	6.39984	2.55	0.38	3.80784	0.56122	14.7814	1.67188	5.82954	1.75548	111.8	22.4	4.44676	0.482265	15
16	-386	KEN-01	Amazonia	Western sites	33.34	36.41	30.27	0.46	0.51	0.41	15.5	16.39	14.61	4.12	4.53	3.71	6.2	6.85	5.55	17.84	20.78	14.9	19.7	4.04	0.51	4.37	0.7	5.23	1.66	6.81	2.2	66.2	13.2	2.8	0.17	16
17	-386	KEN-02	Amazonia	Western sites	26.12	28.88	23.36	0.43	0.48	0.38	11.27	11.95	10.59	2.56	2.82	2.3	4.65	5.22	4.08	14.85	17.55	12.15	16	3.04	0.28	2.38	0.37	4.43	1.38	6.65	2.19	68.4	13.7	2.2	0.14	17
18	-412	KOG-02	West Africa	Ghana	34.5386	37.5448	31.5324	0.349817	0.392114	0.30752	12.0822	13.0962	11.0682	2.28	2.47	2.09	2.91	3.62	2.2	22.4564	25.2865	19.6264	4.12644	3.59	0.54	1.92923	0.569584	10.5748	1.13495	8.22511	2.47516	101.4	20.3	2.85597	0.29643	18
19	-412	KOG-03	West Africa	Ghana	33.1779	35.5665	30.7893	0.426845	0.471343	0.382346	14.1618	15.2296	13.094	3.95	4.29	3.61	3.16	3.92	2.4	19.0161	21.1527	16.8795	2.89722	3.5	0.52	1.07091	0.222396	10.4739	0.956966	6.17458	1.85683	100.5	20.1	2.77479	0.241934	19
20	-412	KOG-05	West Africa	Ghana	30.0267	32.2538	27.7996	0.346471	0.381887	0.311056	10.4034	11.1351	9.67164	1.6	1.74	1.46	2.09	2.42	1.76	19.6233	21.7267	17.5199	2.54318	3.02	0.45	3.45129	0.577281	9.40625	1.06624	5.59156	1.6821	58.6	11.7	2.12257	0.230127	20
21	-412	KOG-04	West Africa	Ghana	34.5038	37.4671	31.5405	0.338486	0.378439	0.298533	11.6791	12.6247	10.7334	1.62	1.76	1.48	3.18	3.82	2.54	22.8247	25.6331	20.0163	2.42179	3.44	0.52	2.61992	0.436388	10.3228	1.18108	8.16693	2.45674	53.6	10.72	2.47229	0.270782	21
22	-412	KOG-06	West Africa	Ghana	35.2683	38.0718	32.4648	0.378062	0.416634	0.339491	13.3336	14.1863	12.4809	4.48	4.86	4.1	2.32	2.88	1.76	21.9347	24.6053	19.264	1.71873	2.32	0.35	1.61305	0.216219	10.7244	1.06986	7.93161	2.3854	65.6	13.1	2.48854	0.234208	22
23	-482	TAN-01	Amazonia	Eastern sites	24.03	26.46	21.6	0.37	0.42	0.32	8.92	9.52	8.32	2.65	2.92	2.38	4.8	5.35	4.25	15.11	17.47	12.75	10.8	0.96	0.05	3.96	0.63	5.29	1.66	4.84	1.46	57.8	11.6	2.53	0.18	23
24	-482	TAN-02	Amazonia	Eastern sites	26.24	29.11	23.37	0.4	0.45	0.35	10.42	11.03	9.81	2.71	2.99	2.43	5.32	5.86	4.78	15.81	18.61	13.01	10.7	1.86	0.13	3.27	0.44	7.48	2.38	4.18	1.34	75.2	15	4.13	1.01	24

## Sheet: figure3
a							b
	Plot	NPPcanopy.allocation	NPPwood.allocation	NPPfine.root.allocation	Source			Plot	Rcanopy.allocation	Rwood.allocation	Rfine.root.allocation	Source
	ANK-01	0.371223	0.303597	0.32518	Ghana			ANK-01	0.454204	0.403139	0.142658	Ghana
	ANK-02	0.376183	0.287066	0.336751	Ghana			ANK-02	0.47279	0.352413	0.174797	Ghana
	ANK-03	0.371452	0.31468	0.313869	Ghana			ANK-03	0.48838	0.381393	0.130227	Ghana
	BOB-01	0.58638	0.230824	0.182796	Ghana			BOB-01	0.57643	0.275075	0.148495	Ghana
	BOB-02	0.436252	0.27701	0.286738	Ghana			BOB-02	0.556755	0.361645	0.0815996	Ghana
	BOB-03	0.557811	0.174047	0.268143	Ghana			BOB-03	0.511755	0.382305	0.10594	Ghana
	BOB-04	0.573622	0.218423	0.207955	Ghana			BOB-04	0.56234	0.324624	0.113036	Ghana
	BOB-05	0.634667	0.196667	0.168667	Ghana			BOB-05	0.53993	0.383131	0.0769392	Ghana
	BOB-06	0.577118	0.229456	0.193426	Ghana			BOB-06	0.537882	0.352505	0.109614	Ghana
	KOG-02	0.321573	0.316532	0.361895	Ghana			KOG-02	0.470903	0.443187	0.0859101	Ghana
	KOG-03	0.27504	0.446741	0.278219	Ghana			KOG-03	0.550793	0.392891	0.0563161	Ghana
	KOG-04	0.368644	0.266949	0.364407	Ghana			KOG-04	0.452265	0.432951	0.114784	Ghana
	KOG-05	0.294723	0.316602	0.388674	Ghana			KOG-05	0.47934	0.344783	0.175877	Ghana
	KOG-06	0.228417	0.56295	0.208633	Ghana			KOG-06	0.488924	0.437538	0.0735387	Ghana
	ALP11/12	0.33	0.45	0.21	Amazon			ALP11/12	0.357945	0.463884	0.17817	Amazon
	ALP30	0.45	0.31	0.24	Amazon			ALP30	0.413328	0.354334	0.232338	Amazon
	TAM05	0.41	0.27	0.3	Amazon			TAM05	0.432195	0.320488	0.247317	Amazon
	TAM06	0.4	0.26	0.15	Amazon			TAM06	0.317218	0.454859	0.227923	Amazon
	KEN01	0.4	0.34	0.26	Amazon			KEN01	0.293161	0.461883	0.244955	Amazon
	KEN02	0.41	0.32	0.27	Amazon			KEN02	0.298116	0.541723	0.160162	Amazon
	CAX04	0.28	0.38	0.35	Amazon			CAX04	0.245259	0.541379	0.213362	Amazon
	CAX06	0.39	0.34	0.27	Amazon			CAX06	0.271205	0.569422	0.159373	Amazon
	TAN02	0.51	0.31	0.18	Amazon			TAN02	0.473118	0.320051	0.206831	Amazon
	TAN01	0.54	0.35	0.11	Amazon			TAN01	0.350099	0.387823	0.262078	Amazon

## Sheet: figure4
Longitude	Latitude	name	GPP	model	GPP_MgC_ha_year	GPP_se	Area
-1.3389	6.691	BOB	7.4475e-08	FLUXCOM	23.4864		West Africa
-2.6955	5.268	ANK	8.32488e-08	FLUXCOM	26.2533		West Africa
-1.1501	7.2616	KOG	5.92414e-08	FLUXCOM	18.6824		West Africa
-73.4333	-3.95	ALP	9.45915e-08	FLUXCOM	29.8304		Amazonia
-69.2705	-12.8309	TAM	9.21848e-08	FLUXCOM	29.0714		Amazonia
-62.73	-16.02	KEN	8.10884e-08	FLUXCOM	25.572		Amazonia
-51.457	-1.716	CAX	9.32266e-08	FLUXCOM	29.3999		Amazonia
-52.3858	-13.0765	Tanguro	5.37535e-08	FLUXCOM	16.9517		Amazonia
		ALP		MODIS	28.6639		Amazonia
		ANK		MODIS	23.9396		West Africa
		BOB		MODIS	26.4348		West Africa
		CAX		MODIS	28.1763		Amazonia
		KEN		MODIS	28.3953		Amazonia
		KOG		MODIS	15.7922		West Africa
		TAM		MODIS	25.2819		Amazonia
		Tanguro		MODIS	18.5009		Amazonia
		ANK		Biometric	40.1155	2.95752	West Africa
		BOB		Biometric	43.3279	3.02798	West Africa
		KOG		Biometric	33.5031	2.67774	West Africa
		ALP		Biometric	40.465	4.595	Amazonia
		CAX		Biometric	33.225	4.025	Amazonia
		KEN		Biometric	29.73	2.915	Amazonia
		TAM		Biometric	34.97	3.54	Amazonia
		Tanguro		Biometric	25.135	2.65	Amazonia

## Sheet: Table1
Components	Meaning	Sampling period and interval
NPP_canopy	The sum of NPP_fine_litter_fall and NPP_herbivory
NPP_fine_litter_fall	NPP by litterfall in Figure 2g, measured by litter fall trap, is the sum of leaf, twig, flower, fruit, seed and ‘unidentified’, not including NPP_herbivory and NPP_branch. The sum of flower, fruit and seed is called ‘reproductive NPP’.	2011–2013 (ANK)
		2012–2015 (BOB&KOG), every 14 days
NPP_herbivory	NPP_leaf multiplied by 'the percentage of leaf bitten by animals', which were obtained from leaf scan.	2012–2013 (ANK)
		2012–2015(BOB&KOG), every two months
NPP_branch	Measured with coarse woody debris census (i.e. branch litter larger than fine litter fall), it is representing the NPP that trees used to update their branch every few months. The branch is growing larger as the tree stature enlarge, meanwhile, the small branch is also updating themselves (e.g. because of wind damage), the former one is counted in NPP_all_stem, and the later one is counted in NPP…	2012–2013 (ANK)
		2012–2015 (BOB&KOG), every three months
NPP_big_stem	Measured through stem diameter and tree height, for tree larger than 10cm diameter at breast height, representing the expanding of tree stem	2011–2013 (ANK)
		2011–2015 (BOB&KOG), every year
NPP_small_stem	Measured through stem diameter and tree height, for tree smaller than 10cm diameter at breast height, representing the expanding of tree stem	2011–2013 (ANK)
		2011–2015 (BOB&KOG), every year
NPP_all_stem	The sum of the above two. This is the 'Stem NPP' in the main figure 2.
NPP_coarseroot	Estimated by a root shoot ratio of 0.21 multiplied by NPP_all_stem, representing the expanding of tree coarse root	Estimated
NPP_fineroot	Measured using 'ingrowth core' technique, representing NPP in reproducing fine roots	2012–2013 (ANK)
		2012–2015 (BOB&KOG), every three months
NPP_herbs	Measured by grass harvest, NPP of understory vegetation, mostly herb and grass	2014–2015 (KOG
		only, there are little herbs in BOB and ANK), every three months
NPP_root_exudate	NPP of root exudates, estimated as a mean of several methods 92. See Supplementary Method.	Estimated
NPP_AG	Aboveground NPP, sum of NPP_fine_litter_fall, NPP_herbivory, NPP_branch,NPP_all_stem and NPP_herbs
NPP_BG	Belowground NPP, sum of NPP_fineroot, NPP_coarseroot and NPP_root_exudate
NPP	The sum of NPP_AG and NPP_BG
NPP_voc	NPP of volatile organic compounds, not included in this study. It is thought to be a negligibly small proportion of total NPP 57.	Not included

## Sheet: Table1_part2
Components	Meaning	Sampling period and interval
R_leaf	Respiration flux from leaf surface, calculated as R_dark * LAI
LAI	Leaf area index, measured with hemispherical photo	2016-2017 (ANK), 2012-2017 (BOB&KOG), every month
Rdark_shade	Measured leaf dark respiration for shade leaves	2014-2016 (ANK, BOB & KOG), every three months
Rdark_sun	Measured leaf dark respiration for sun leaves	2014-2016 (ANK, BOB & KOG), every three months
R_stem	Measured stem respiration	2016 (ANK), 2014-2016 (BOB & KOG), every month
R_soil	Soil respiration, including litter, but not coarse root respiration. The components were measured with EGM5 soil chamber, We assume that the soil respiration measurement (by installing a chamber on the ground) will capture fine litter respiration, soil organic matter respiration, rhizosphere respiration (including fine root respiration, mycorrhizal and priming effect etc), but will not capture co…	2016 (ANK), 2013-2016 (BOB), 2014-2016 (KOG), every month
R_rhizosphere	Respiration associated with rhizosphere (like fine root, mycorrhizal or priming effect), see R_soil for method	Derived from the above with partitioning experiments
R_fine_litter	Respiration from litter layer above soil, see R_soil for method	Derived from the above with partitioning experiments
R_SOM	Respiration from soil organic matter, see R_soil for method	Derived from the above with partitioning experiments
R_soil_heterotrophic	The sum of R_fine_litter and R_SOM	Derived from the above with partitioning experiments
R_coarse_root	Coarse root respiration, estimated as root shoot ratio multiplied by R_stem	Estimated
R_autotrophic	Total autotrophic respiration = R_stem+R_coarse_root+R_fine_root + R_leaf
R_heterotrophic	Heterotrophic respiration, The sum of R_cwd and R_soil_heterotrophic, by definition should also include animal respiration and R_mycorrhizal but these were not included in this study.
R_cwd	Respiration from coarse woody debris (any necromass not included as fine litter), estimated in this study	Estimated
GPP	Gross primary production, as NPP + R_autotrophic
CUE	Carbon use efficiency, as NPP/GPP
NEP	Net ecosystem productivity (Same as net ecosystem exchange), as NPP- R_heterotrophic
D_litter_fall	Detritus in the form of fine litter, from aboveground biomass to soil, equal to NPP_fine_litter
D_CWD	Detritus in the form of coarse woody debris, from aboveground biomass to necromass, as NPP_all_stem +NPP_cwd
D_root	Detritus from both coarse roots and fine roots to soil, as NPP_fineroot + NPP_coarseroot
D_CWD_to_soil	Detritus from CWD to soil
